# Supplementary material for: Drug-Related Glomerular Phenotypes: A Global Pharmacovigilance Perspective
Source: J Clin Med. 2024 Aug 18;13(16):4869. doi: 10.3390/jcm13164869 (PMC11355908; doi:10.3390/jcm13164869)
Supplement: Supplementary file 1 [file jcm-13-04869-s001.zip]

Archive with 1 entries (1 files):
- jcm-3152083-supplementary.pdf
